# Supplementary material for: Evaluation of the Effect of Plectranthus amboinicus L. Leaf Extracts on the Bacterial Antioxidant System and Cell Membrane Integrity of Pseudomonas aeruginosa PA01 and Staphylococcus aureus NCTC8325
Source: Pathogens. 2023 Jun 20;12(6):853. doi: 10.3390/pathogens12060853 (PMC10302856; doi:10.3390/pathogens12060853)
Supplement: Supplementary file 1 [file pathogens-12-00853-s001.zip]

Archive with 1 entries (1 files):
- pathogens-2432086-supplementary.pdf
